# Supplementary material for: Casual associations between frailty and nine mental disorders: bidirectional Mendelian randomisation study
Source: BJPsych Open. 2025 Feb 3;11(2):e28. doi: 10.1192/bjo.2024.835 (PMC11822947; doi:10.1192/bjo.2024.835)
Supplement: Zhou et al. supplementary material 3 — Zhou et al. supplementary material [file S2056472424008354sup003.xlsx]

## Sheet: S1
Supplementary table S1. SNPs used as genetic instrumentf for each studied phenotype
Phenotype	SNP	EA	OA	EAF	Beta	SE	P value	R2	F
Frailty indes	rs12739243	T	C	0.7794	0.0242	0.004	1.28e-09	0.000201385	35.2946
Frailty indes	rs4952693	T	C	0.3734	-0.0194	0.0034	1.47e-08	0.000176116	30.8651
Frailty indes	rs2071207	T	C	0.522	0.0187	0.0033	1.47e-08	0.000174507	30.5831
Frailty indes	rs583514	T	C	0.4889	-0.0199	0.0033	1.65e-09	0.000197907	34.685
Frailty indes	rs82334	A	C	0.6823	0.0223	0.0035	3.13e-10	0.000215592	37.785
Frailty indes	rs1363103	T	C	0.62	0.0191	0.0034	2.23e-08	0.000171898	30.1259
Frailty indes	rs9275160	A	G	0.3397	0.0382	0.0035	7.18e-28	0.000654626	114.781
Frailty indes	rs2396766	A	G	0.4725	0.0201	0.0033	1.22e-09	0.000201394	35.2962
Frailty indes	rs56299474	A	C	0.1733	0.0241	0.0044	3.94e-08	0.000166422	29.166
Frailty indes	rs4146140	T	C	0.3811	-0.0198	0.0034	6.83e-09	0.000184935	32.4111
Frailty indes	rs10891490	T	C	0.4085	0.0188	0.0034	2e-08	0.000170802	29.9337
Frailty indes	rs3959554	A	G	0.5823	-0.0189	0.0034	1.74e-08	0.000173766	30.4533
Frailty indes	rs17612102	T	C	0.4067	-0.0187	0.0034	2.85e-08	0.000168757	29.5753
Frailty indes	rs8089807	T	C	0.1866	-0.0248	0.0043	6.5e-09	0.000186702	32.7208
MDD	rs2012697	T	C	0.396091	-0.0482978	0.0091	1.137e-07	0.00111597	160.055
MDD	rs6689226	T	C	0.41241	0.0495994	0.0093	8.552e-08	0.0011923	171.016
MDD	rs34382743	T	C	0.598546	0.0461963	0.0091	3.338e-07	0.0010256	147.081
MDD	rs6832890	C	G	0.202181	-0.0596969	0.0112	1.09e-07	0.00114968	164.897
MDD	rs2451828	T	C	0.0249728	0.159002	0.0306	2.074e-07	0.00123117	176.599
MDD	rs78676209	C	G	0.945454	-0.103995	0.0203	3.203e-07	0.00111546	159.983
MDD	rs1936365	C	G	0.141772	-0.0692	0.0129	7.665e-08	0.0011653	167.139
MDD	rs17499892	A	C	0.621136	-0.0497997	0.0092	6.641e-08	0.00116722	167.415
MDD	rs1950829	A	G	0.489864	0.054403	0.0089	8.514e-10	0.00147923	212.233
MDD	rs2060886	T	C	0.422818	-0.0456984	0.009	3.858e-07	0.00101929	146.176
MDD	rs4811079	C	G	0.627228	0.0491044	0.0092	9.295e-08	0.00112756	161.72
Anxiety	rs17357773	T	C	0.1822	0.1462	0.0344	2.14e-05	0.00636972	139.487
Anxiety	rs17469573	T	C	0.6905	0.1199	0.0287	2.858e-05	0.00614459	134.527
Anxiety	rs356407	A	C	0.3046	0.139	0.031	7.328e-06	0.0081851	179.569
Anxiety	rs6742479	T	G	0.8276	-0.1628	0.0378	1.666e-05	0.00756304	165.818
Anxiety	rs7608541	A	G	0.883	0.3926	0.0924	2.158e-05	0.0318476	715.768
Anxiety	rs80241045	C	G	0.7095	-0.3625	0.0844	1.736e-05	0.0541682	1246.15
Anxiety	rs12493813	A	G	0.6933	-0.1264	0.0307	3.926e-05	0.00679453	148.853
Anxiety	rs1400184	A	G	0.0927	0.2151	0.0522	3.743e-05	0.0077829	170.676
Anxiety	rs1609480	T	C	0.4343	0.125	0.0286	1.275e-05	0.00767761	168.35
Anxiety	rs1709393	T	C	0.5793	-0.1509	0.0267	1.651e-08	0.011099	244.214
Anxiety	rs6774302	A	G	0.1176	-0.2548	0.0571	8.194e-06	0.0134742	297.189
Anxiety	rs11946789	C	G	0.8679	0.1716	0.0406	2.411e-05	0.00675207	147.917
Anxiety	rs12508492	T	C	0.9324	0.309	0.0756	4.391e-05	0.0120364	265.09
Anxiety	rs17368264	C	G	0.7376	0.1349	0.0327	3.774e-05	0.00704431	154.365
Anxiety	rs35149381	A	G	0.8897	-0.1728	0.0426	4.989e-05	0.00586053	128.271
Anxiety	rs6536734	A	G	0.5479	-0.115	0.0272	2.31e-05	0.00655181	143.501
Anxiety	rs13158658	T	C	0.6478	0.1127	0.0276	4.453e-05	0.00579573	126.844
Anxiety	rs34166097	A	G	0.0521	0.4656	0.1131	3.843e-05	0.0214119	476.097
Anxiety	rs35367883	T	C	0.0598	0.3482	0.0825	2.458e-05	0.0136336	300.753
Anxiety	rs60602867	C	G	0.0675	0.2628	0.0628	2.87e-05	0.00869427	190.838
Anxiety	rs61605057	T	G	0.9384	0.3165	0.0764	3.452e-05	0.011581	254.944
Anxiety	rs6450387	A	T	0.3007	-0.1521	0.0355	1.79e-05	0.00972938	213.782
Anxiety	rs6601080	A	G	0.6654	-0.1282	0.0282	5.333e-06	0.00731838	160.415
Anxiety	rs6887011	A	C	0.3719	0.1234	0.0276	7.779e-06	0.00711402	155.903
Anxiety	rs10485029	A	G	0.5141	-0.1458	0.0322	5.964e-06	0.0106204	233.569
Anxiety	rs150551	A	G	0.6979	-0.1189	0.0287	3.36e-05	0.00596125	130.489
Anxiety	rs2027114	A	G	0.4829	0.1083	0.0264	4.149e-05	0.00585759	128.206
Anxiety	rs2146346	A	G	0.5869	0.1441	0.0298	1.375e-06	0.0100688	221.315
Anxiety	rs2753188	A	G	0.7268	0.1603	0.0332	1.417e-06	0.0102045	224.329
Anxiety	rs17164125	T	C	0.911	0.2129	0.0515	3.56e-05	0.00735004	161.114
Anxiety	rs1881540	T	G	0.5545	-0.1115	0.0269	3.295e-05	0.00614227	134.476
Anxiety	rs77506340	T	C	0.0969	0.2327	0.0567	4.032e-05	0.00947725	208.189
Anxiety	rs10104302	T	G	0.7359	-0.1216	0.0296	3.922e-05	0.00574757	125.784
Anxiety	rs74402545	A	C	0.892	-0.1986	0.0461	1.646e-05	0.00759936	166.621
Anxiety	rs7813971	T	C	0.4036	0.1193	0.0273	1.204e-05	0.00685172	150.115
Anxiety	rs9297727	A	G	0.9071	0.2005	0.0466	1.712e-05	0.00677532	148.43
Anxiety	rs10814991	T	C	0.3916	-0.1664	0.0368	6.23e-06	0.0131938	290.921
Anxiety	rs62574777	T	C	0.284	0.1324	0.0318	3.18e-05	0.00712914	156.237
Anxiety	rs702227	A	T	0.1168	0.2015	0.0478	2.531e-05	0.00837687	183.812
Anxiety	rs7022987	T	C	0.3007	0.123	0.0289	2.125e-05	0.00636264	139.331
Anxiety	rs11253200	T	C	0.5294	-0.1119	0.0275	4.609e-05	0.00623916	136.61
Anxiety	rs1869251	A	G	0.5387	-0.1215	0.0285	2e-05	0.00733691	160.824
Anxiety	rs55824216	A	G	0.058	0.4734	0.1115	2.189e-05	0.0244887	546.226
Anxiety	rs72839861	A	C	0.949	0.7267	0.1647	1.02e-05	0.0511183	1172.21
Anxiety	rs878321	A	G	0.684	0.1527	0.0346	1.031e-05	0.0100798	221.559
Anxiety	rs10766527	A	G	0.8723	0.1998	0.0452	9.912e-06	0.0088936	195.252
Anxiety	rs353585	A	G	0.8147	0.1804	0.0436	3.445e-05	0.00982599	215.925
Anxiety	rs58990403	A	G	0.792	-0.1851	0.0391	2.163e-06	0.0112884	248.428
Anxiety	rs12314784	T	C	0.6198	-0.1167	0.0273	1.868e-05	0.00641853	140.563
Anxiety	rs7979878	A	G	0.5868	-0.1148	0.0278	3.571e-05	0.00639093	139.955
Anxiety	rs117069908	T	G	0.9007	0.3049	0.0751	4.851e-05	0.0166293	367.956
Anxiety	rs56070849	T	C	0.8822	0.2104	0.0463	5.456e-06	0.00920097	202.063
Anxiety	rs797494	C	G	0.7561	0.1453	0.0348	2.93e-05	0.00778668	170.76
Anxiety	rs9519381	A	G	0.4542	-0.1326	0.0325	4.536e-05	0.00871762	191.355
Anxiety	rs117439037	A	G	0.9403	0.3383	0.0797	2.179e-05	0.0128492	283.224
Anxiety	rs16963010	T	C	0.1635	0.1763	0.039	6.006e-06	0.00850195	186.58
Anxiety	rs2124973	T	C	0.94	-0.4557	0.0999	5.046e-06	0.0234243	521.915
Anxiety	rs13334730	A	C	0.8845	-0.17	0.0416	4.282e-05	0.00590483	129.246
Anxiety	rs13335305	A	G	0.4408	0.1541	0.035	1.091e-05	0.011707	257.749
Anxiety	rs7195882	T	C	0.4284	-0.1156	0.0272	2.092e-05	0.00654466	143.343
Anxiety	rs62062388	T	C	0.1298	0.2095	0.0513	4.422e-05	0.00991498	217.901
Anxiety	rs874707	T	C	0.483	-0.1412	0.0317	8.299e-06	0.0099572	218.838
Anxiety	rs111711662	T	C	0.9304	-0.516	0.1249	3.608e-05	0.0344833	777.119
Anxiety	rs62113566	T	C	0.0705	-0.3988	0.0967	3.762e-05	0.0208439	463.197
Anxiety	rs9749185	A	G	0.1126	0.4751	0.1115	2.041e-05	0.0451084	1027.88
Anxiety	rs16983533	A	G	0.2785	0.148	0.0345	1.796e-05	0.00880268	193.239
Anxiety	rs1741594	T	C	0.1184	-0.2825	0.0669	2.407e-05	0.0166606	368.66
Anxiety	rs6122698	T	C	0.585	0.1227	0.0281	1.277e-05	0.0073101	160.232
Anxiety	rs9975524	A	G	0.216	0.2144	0.0493	1.354e-05	0.0155686	344.114
Anxiety	rs13056278	T	C	0.1452	-0.1741	0.0416	2.823e-05	0.00752417	164.96
Anxiety	rs739315	A	G	0.5688	-0.1537	0.0329	3.027e-06	0.0115882	255.104
PTSD	rs57753395	A	G	0.0135645	0.3764	0.0705	9.134e-08	0.00379142	664.718
PTSD	rs763753	A	G	0.142584	-0.114	0.0221	2.425e-07	0.00317762	556.763
PTSD	rs17108326	A	G	0.841222	0.105998	0.0209	3.907e-07	0.00300143	525.8
PTSD	rs36127550	T	G	0.180732	-0.1027	0.0204	4.63e-07	0.0031234	547.234
PTSD	rs62583551	A	G	0.215144	-0.0966001	0.0199	1.218e-06	0.0031514	552.155
PTSD	rs140928208	A	G	0.0122449	0.4474	0.0929	1.46e-06	0.00484202	849.807
PTSD	rs149509653	A	G	0.189381	0.0904986	0.0189	1.743e-06	0.00251459	440.299
PTSD	rs1444764	A	G	0.278193	0.0780993	0.0164	1.896e-06	0.00244958	428.887
PTSD	rs2163050	A	G	0.138516	0.0999992	0.0211	2.118e-06	0.00238655	417.825
PTSD	rs1136201	A	G	0.762137	-0.0804999	0.0171	2.338e-06	0.00234952	411.327
PTSD	rs139591016	T	C	0.978935	-0.2489	0.0532	2.864e-06	0.00255504	447.399
PTSD	rs12706983	T	G	0.729965	-0.0895998	0.0192	3.006e-06	0.00316495	554.535
PTSD	rs35334143	C	G	0.760598	-0.0797003	0.0171	3.153e-06	0.00231331	404.973
PTSD	rs77537694	A	G	0.909704	0.130203	0.028	3.245e-06	0.00278512	487.8
PTSD	rs73154700	A	G	0.080724	0.125998	0.0272	3.45e-06	0.00235617	412.493
PTSD	rs17041470	A	G	0.985908	-0.2981	0.0644	3.663e-06	0.00246919	432.329
PTSD	rs117405401	A	G	0.0183715	0.255897	0.0553	3.691e-06	0.00236185	413.49
PTSD	rs78608260	A	G	0.984575	-0.3214	0.0694	3.705e-06	0.00313765	549.737
PTSD	rs7807190	A	G	0.777489	0.0834032	0.0181	4.036e-06	0.00240681	421.38
Bipolar disorder	rs4619651	G	A	0.67063	0.0660967	0.0101	5.174e-11	0.00193	684.341
Bipolar disorder	rs5758064	T	C	0.523114	0.0526968	0.0094	1.794e-08	0.00138551	491.008
Bipolar disorder	rs12932628	G	T	0.511486	-0.0570996	0.0099	6.869e-09	0.00162932	577.553
Bipolar disorder	rs228768	G	T	0.295544	0.064701	0.0102	2.45e-10	0.00174312	617.964
Bipolar disorder	rs35958438	G	A	0.773258	0.065104	0.0117	2.716e-08	0.00148628	526.775
Bipolar disorder	rs115694474	T	A	0.799601	0.0656005	0.0119	3.324e-08	0.00137916	488.753
Bipolar disorder	rs9834970	T	C	0.517998	-0.0824038	0.0094	1.278e-18	0.0033908	1204.08
Bipolar disorder	rs10737496	C	T	0.443973	0.0542041	0.0094	7.464e-09	0.00145059	514.107
Bipolar disorder	rs28565152	G	A	0.761713	-0.0663001	0.0112	3.294e-09	0.00159569	565.613
Bipolar disorder	rs11764361	A	G	0.670114	0.0611986	0.0104	4.563e-09	0.00165587	586.978
Bipolar disorder	rs11870683	T	A	0.651686	0.0572023	0.0103	3.154e-08	0.00148548	526.488
Bipolar disorder	rs2577831	C	A	0.512915	0.0661996	0.0093	1.44e-12	0.00218973	776.641
Bipolar disorder	rs6992333	A	G	0.596456	-0.0603022	0.01	1.694e-09	0.00175051	620.588
Bipolar disorder	rs113779084	G	A	0.699171	-0.0751008	0.0102	2.125e-13	0.00237259	841.648
Bipolar disorder	rs112481526	A	G	0.742027	-0.0622052	0.0105	3.332e-09	0.00148142	525.047
Bipolar disorder	rs2273738	C	T	0.864599	-0.0916987	0.0137	1.811e-11	0.00196876	698.113
Bipolar disorder	rs1487445	C	T	0.511742	-0.0732053	0.0093	3.626e-15	0.00267803	950.292
Bipolar disorder	rs35306827	G	A	0.774771	0.0657971	0.0112	4.056e-09	0.00151092	535.518
Bipolar disorder	rs12575685	G	A	0.669572	-0.0648052	0.0102	1.707e-10	0.00185834	658.884
Bipolar disorder	rs12154473	A	G	0.40937	-0.0575973	0.0096	2.283e-09	0.00160423	568.644
Bipolar disorder	rs2693698	A	G	0.446085	-0.0525994	0.0094	2.605e-08	0.00136726	484.533
Bipolar disorder	rs28455634	G	A	0.620686	0.0627025	0.01	3.04e-10	0.00185127	656.374
Bipolar disorder	rs7201930	T	C	0.684399	-0.0589011	0.0104	1.682e-08	0.00149873	531.193
Bipolar disorder	rs4331993	T	A	0.613515	-0.054604	0.0098	2.298e-08	0.00141396	501.105
Bipolar disorder	rs13044225	A	G	0.56077	-0.0536012	0.0095	1.731e-08	0.00141532	501.589
Bipolar disorder	rs61846516	C	G	0.942971	-0.132595	0.0194	8.102e-12	0.00189093	670.464
Bipolar disorder	rs174592	A	G	0.603058	-0.0711953	0.0097	1.969e-13	0.00242671	860.896
Bipolar disorder	rs10791849	T	A	0.819771	0.0686021	0.0121	1.558e-08	0.00139066	492.837
Bipolar disorder	rs2126180	G	A	0.544085	-0.0564963	0.0094	1.877e-09	0.00158351	561.288
Bipolar disorder	rs10255167	G	A	0.220428	-0.065499	0.0118	2.653e-08	0.00147442	522.565
Bipolar disorder	rs41315395	C	A	0.858427	-0.0697038	0.0127	4.411e-08	0.00118094	418.426
Bipolar disorder	rs2159100	C	T	0.665171	-0.0772051	0.0098	3.98e-15	0.00265508	942.128
Bipolar disorder	rs13417268	C	G	0.759143	0.0611986	0.011	2.998e-08	0.0013696	485.364
Bipolar disorder	rs10866641	T	C	0.577114	0.0621012	0.0094	4.181e-11	0.00188241	667.436
Bipolar disorder	rs13195401	G	T	0.924	0.1353	0.0175	1.237e-14	0.00257105	912.231
Bipolar disorder	rs6954854	G	A	0.427258	0.0582972	0.0094	6.297e-10	0.00166332	589.623
Bipolar disorder	rs748455	T	C	0.720971	0.0656005	0.0103	1.803e-10	0.00173145	613.819
Bipolar disorder	rs2953928	G	A	0.932143	-0.111904	0.0202	2.817e-08	0.00158415	561.517
Bipolar disorder	rs67712855	T	G	0.684515	0.0669014	0.0103	7.704e-11	0.00193313	685.454
Bipolar disorder	rs237460	C	T	0.585913	-0.0553964	0.0094	4.203e-09	0.00148908	527.767
Bipolar disorder	rs62489493	C	G	0.871056	-0.0898044	0.0135	2.904e-11	0.00181164	642.297
Bipolar disorder	rs6887473	G	A	0.743942	0.0605964	0.0105	7.652e-09	0.00139895	495.776
Bipolar disorder	rs6946056	A	C	0.373915	-0.053	0.0097	4.343e-08	0.00131519	466.054
Bipolar disorder	rs4447398	A	C	0.131686	0.0822986	0.0138	2.754e-09	0.00154893	549.012
Schizophrenia	rs11587347	G	C	0.094	0.103895	0.0147	1.52897e-12	0.00183855	235.591
Schizophrenia	rs56335113	G	A	0.697	-0.064701	0.0094	6.01728e-12	0.00176818	226.558
Schizophrenia	rs12129573	A	C	0.366	0.0777994	0.0089	2.28192e-18	0.00280901	360.295
Schizophrenia	rs145071536	C	T	0.192	0.0851005	0.012	1.6151e-12	0.00224702	288.05
Schizophrenia	rs4653164	T	C	0.668	0.0511038	0.0092	3.07603e-08	0.00115838	148.333
Schizophrenia	rs1198588	T	A	0.788	0.102598	0.0108	1.73101e-21	0.00351698	451.423
Schizophrenia	rs12138231	A	T	0.817	0.0669949	0.0116	7.99006e-09	0.00134211	171.891
Schizophrenia	rs7515363	T	C	0.619	-0.0535029	0.0089	1.83599e-09	0.00135021	172.93
Schizophrenia	rs6673880	G	A	0.495	0.062301	0.0091	7.19449e-12	0.00194051	248.682
Schizophrenia	rs3795310	T	C	0.463	-0.0509972	0.0087	5.75003e-09	0.00129324	165.624
Schizophrenia	rs11210892	A	G	0.67	-0.0635005	0.0091	2.67793e-12	0.00178309	228.472
Schizophrenia	rs11165867	T	C	0.16	0.0743034	0.0116	1.29999e-10	0.00148404	190.097
Schizophrenia	rs16851048	C	T	0.195	0.0744973	0.0107	4.14859e-12	0.00174237	223.246
Schizophrenia	rs1451488	G	A	0.555	0.0708947	0.0087	4.47198e-16	0.00248262	318.328
Schizophrenia	rs2167378	T	C	0.439	-0.0648978	0.0087	7.30466e-14	0.00207452	265.891
Schizophrenia	rs3791710	C	T	0.203	-0.0600033	0.0108	3.02002e-08	0.00116502	149.185
Schizophrenia	rs6715366	A	G	0.267	0.0540972	0.0097	2.49201e-08	0.0011455	146.682
Schizophrenia	rs6721531	T	A	0.341	-0.0517002	0.0091	1.46801e-08	0.00120131	153.837
Schizophrenia	rs13016542	C	T	0.136	-0.0883039	0.0129	8.28133e-12	0.00183249	234.814
Schizophrenia	rs3739118	A	G	0.291	-0.057004	0.0095	2.36401e-09	0.00134085	171.73
Schizophrenia	rs12712510	C	T	0.527	-0.0574006	0.0087	5.14399e-11	0.00164261	210.442
Schizophrenia	rs7575796	G	A	0.094	-0.0963006	0.0172	2.065e-08	0.00157959	202.355
Schizophrenia	rs1881046	T	G	0.34	-0.0507026	0.0092	3.39203e-08	0.00115375	147.74
Schizophrenia	rs62183855	C	A	0.192	-0.0660967	0.0111	2.65797e-09	0.00135551	173.61
Schizophrenia	rs11693094	T	C	0.461	-0.054403	0.0087	4.292e-10	0.00147084	188.403
Schizophrenia	rs12151767	A	G	0.487	-0.0611045	0.0086	1.30707e-12	0.00186562	239.066
Schizophrenia	rs778371	G	A	0.286	0.0806029	0.0095	1.49486e-17	0.00265336	340.278
Schizophrenia	rs3770754	G	C	0.368	-0.052896	0.0091	5.35205e-09	0.00130149	166.683
Schizophrenia	rs6546857	G	A	0.232	0.0603978	0.0102	2.74397e-09	0.00129993	166.483
Schizophrenia	rs2909457	A	G	0.564	-0.0489997	0.0087	1.48201e-08	0.00118082	151.21
Schizophrenia	rs12489270	C	T	0.375	0.0579046	0.0089	7.46793e-11	0.00157169	201.342
Schizophrenia	rs6798742	G	A	0.307	0.0610991	0.0093	4.56878e-11	0.00158844	203.491
Schizophrenia	rs167924	G	A	0.631	0.0501992	0.009	2.339e-08	0.00117349	150.27
Schizophrenia	rs1430894	T	C	0.483	0.0532953	0.0086	6.15404e-10	0.00141855	181.696
Schizophrenia	rs6549963	C	T	0.416	-0.0483043	0.0088	4.30804e-08	0.00113373	145.173
Schizophrenia	rs2710323	C	T	0.49	-0.0784044	0.0086	1.22914e-19	0.0030724	394.183
Schizophrenia	rs17194490	T	G	0.161	0.0781994	0.0116	1.79515e-11	0.00165206	211.654
Schizophrenia	rs60135207	T	G	0.415	-0.0495994	0.0088	1.52598e-08	0.0011945	152.964
Schizophrenia	rs7634476	G	A	0.586	0.0577033	0.0088	5.46261e-11	0.00161558	206.974
Schizophrenia	rs9876421	T	C	0.343	0.0625033	0.0092	9.19179e-12	0.00176074	225.603
Schizophrenia	rs1604060	G	A	0.885	0.0772051	0.014	3.24101e-08	0.00121329	155.373
Schizophrenia	rs308697	A	C	0.436	-0.0501036	0.0087	8.83202e-09	0.00123462	158.108
Schizophrenia	rs7647398	T	C	0.2	-0.0774979	0.0109	1.07399e-12	0.0019219	246.292
Schizophrenia	rs35734242	C	T	0.426	0.050704	0.0089	1.36801e-08	0.00125729	161.015
Schizophrenia	rs215412	A	G	0.328	0.0577033	0.0091	2.69197e-10	0.00146783	188.017
Schizophrenia	rs11941714	A	G	0.336	-0.0515957	0.0093	3.07298e-08	0.00118786	152.112
Schizophrenia	rs13107325	T	C	0.067	0.158703	0.0168	2.90001e-21	0.00314888	404.027
Schizophrenia	rs2333321	G	A	0.792	-0.0712038	0.0105	1.24796e-11	0.00167042	214.01
Schizophrenia	rs10035564	G	A	0.331	0.0668024	0.0092	4.38026e-13	0.00197637	253.286
Schizophrenia	rs16867571	G	A	0.235	-0.0657035	0.0104	2.67602e-10	0.00155216	198.836
Schizophrenia	rs10117	A	G	0.398	-0.0549994	0.0088	4.65897e-10	0.00144952	185.669
Schizophrenia	rs1901512	C	T	0.699	-0.058401	0.0094	5.72295e-10	0.00143521	183.832
Schizophrenia	rs187557	T	C	0.848	-0.0666956	0.0119	2.02899e-08	0.00114674	146.841
Schizophrenia	rs72802868	T	G	0.294	-0.0691995	0.0096	4.55407e-13	0.00198787	254.763
Schizophrenia	rs11740474	T	A	0.415	0.0536962	0.0088	1.128e-09	0.00139998	179.314
Schizophrenia	rs9687282	G	T	0.334	0.0525994	0.0091	7.32808e-09	0.00123087	157.627
Schizophrenia	rs12652777	C	T	0.522	-0.0487997	0.0086	1.523e-08	0.0011884	152.182
Schizophrenia	rs9454727	G	A	0.273	-0.054403	0.0098	3.34996e-08	0.00117482	150.441
Schizophrenia	rs2815731	A	C	0.358	-0.0600033	0.0091	4.38834e-11	0.001655	212.032
Schizophrenia	rs634940	T	G	0.252	0.0663962	0.0099	1.78402e-11	0.00166195	212.924
Schizophrenia	rs9461916	C	T	0.594	0.0532953	0.0088	1.64101e-09	0.00137	175.469
Schizophrenia	rs217336	A	C	0.434	-0.0503033	0.0087	8.051e-09	0.00124317	159.204
Schizophrenia	rs13195636	C	A	0.091	-0.210504	0.0159	6.54636e-40	0.00733088	944.573
Schizophrenia	rs7798283	G	T	0.133	-0.074003	0.0134	3.48698e-08	0.00126299	161.746
Schizophrenia	rs728055	A	T	0.358	-0.0673969	0.009	8.84912e-14	0.00208799	267.621
Schizophrenia	rs13233308	T	C	0.484	-0.0487044	0.0086	1.749e-08	0.00118484	151.726
Schizophrenia	rs58120505	C	T	0.418	-0.089603	0.0088	2.23512e-24	0.00390638	501.601
Schizophrenia	rs6943762	C	T	0.13	-0.105098	0.0132	1.56892e-15	0.00249851	320.37
Schizophrenia	rs6974218	C	A	0.382	-0.0548953	0.0089	6.80393e-10	0.00142283	182.245
Schizophrenia	rs35426637	T	G	0.324	-0.0622985	0.0093	2.1508e-11	0.00170011	217.821
Schizophrenia	rs79210963	C	T	0.108	0.0856015	0.0137	4.142e-10	0.00141183	180.834
Schizophrenia	rs2252074	G	T	0.395	0.0685037	0.0088	6.19156e-15	0.0022429	287.521
Schizophrenia	rs1593304	G	A	0.801	0.0641013	0.0111	7.44801e-09	0.00130993	167.766
Schizophrenia	rs73229090	A	C	0.112	-0.102602	0.0142	4.33711e-13	0.00209398	268.39
Schizophrenia	rs11136325	A	G	0.579	-0.0537967	0.0091	3.046e-09	0.00141092	180.717
Schizophrenia	rs79445414	C	T	0.04	0.1234	0.0222	2.79801e-08	0.00116948	149.756
Schizophrenia	rs6984242	A	G	0.6	-0.0546965	0.0087	3.85496e-10	0.00143602	183.937
Schizophrenia	rs1915019	G	A	0.75	-0.0570984	0.0098	6.574e-09	0.00122259	156.565
Schizophrenia	rs4129585	C	A	0.562	-0.0749962	0.0087	5.10858e-18	0.00276897	355.146
Schizophrenia	rs4921741	G	A	0.261	0.0559991	0.0098	1.20501e-08	0.0012097	154.913
Schizophrenia	rs10957321	A	G	0.511	0.0475949	0.0086	3.48498e-08	0.00113209	144.963
Schizophrenia	rs10086619	G	A	0.161	0.0722052	0.0116	4.96798e-10	0.00140849	180.406
Schizophrenia	rs500102	C	T	0.591	-0.0517002	0.0088	4.87102e-09	0.00129219	165.49
Schizophrenia	rs2381411	C	T	0.402	0.050399	0.0088	1.25e-08	0.00122124	156.392
Schizophrenia	rs498591	T	A	0.146	0.0724954	0.0121	2.11398e-09	0.00131057	167.848
Schizophrenia	rs2078266	G	A	0.829	-0.0696007	0.0126	2.94097e-08	0.00137343	175.909
Schizophrenia	rs505061	A	C	0.488	0.0534957	0.0086	5.80403e-10	0.00143007	183.174
Schizophrenia	rs3824451	C	T	0.153	0.0655951	0.0118	2.53898e-08	0.00111519	142.796
Schizophrenia	rs6482437	C	A	0.888	0.0989036	0.0142	3.32583e-12	0.00194574	249.353
Schizophrenia	rs61857878	T	A	0.254	-0.0600974	0.0102	4.44099e-09	0.00136872	175.304
Schizophrenia	rs17731	A	G	0.365	0.0523992	0.0089	4.36999e-09	0.00127276	162.998
Schizophrenia	rs12771371	A	G	0.311	-0.0524027	0.0093	1.93999e-08	0.00117684	150.7
Schizophrenia	rs11191580	C	T	0.09	-0.131703	0.0155	1.77215e-17	0.00284122	364.439
Schizophrenia	rs2514218	T	C	0.344	-0.0704957	0.0092	1.34803e-14	0.00224294	287.526
Schizophrenia	rs72943392	C	G	0.289	0.0534957	0.0096	2.39299e-08	0.00117608	150.602
Schizophrenia	rs7113199	C	A	0.704	-0.0522983	0.0094	2.80098e-08	0.00113991	145.965
Schizophrenia	rs708228	T	C	0.329	0.0527997	0.0091	6.55602e-09	0.00123087	157.627
Schizophrenia	rs7112616	C	T	0.498	-0.0522034	0.0086	1.51702e-09	0.00136258	174.517
Schizophrenia	rs3802924	C	A	0.212	-0.0736036	0.0108	9.58297e-12	0.00181005	231.932
Schizophrenia	rs11027839	C	A	0.5	0.0515038	0.0086	2.398e-09	0.00132632	169.867
Schizophrenia	rs4636654	A	G	0.402	-0.0483043	0.0089	4.89204e-08	0.00112183	143.648
Schizophrenia	rs12285419	A	C	0.188	0.0849045	0.011	1.04809e-14	0.00220093	282.128
Schizophrenia	rs12293670	G	A	0.34	-0.0704957	0.0092	1.55704e-14	0.00223038	285.912
Schizophrenia	rs1860002	T	C	0.543	-0.0837987	0.0087	1.03896e-21	0.00348514	447.323
Schizophrenia	rs10861176	A	G	0.737	0.0555021	0.0098	1.588e-08	0.00119419	152.924
Schizophrenia	rs4766428	T	C	0.441	0.0750038	0.0089	3.93097e-17	0.00277362	355.744
Schizophrenia	rs12303743	C	G	0.094	0.0874988	0.0145	1.59001e-09	0.00130404	167.009
Schizophrenia	rs1615350	T	C	0.744	-0.0736036	0.0098	4.91813e-14	0.00206367	264.498
Schizophrenia	rs12833624	T	C	0.342	0.0501992	0.009	2.773e-08	0.00113416	145.229
Schizophrenia	rs10876446	C	G	0.312	0.0540022	0.0094	1.02601e-08	0.00125198	160.333
Schizophrenia	rs61937595	T	C	0.092	-0.130098	0.0162	1.1471e-15	0.00282778	362.709
Schizophrenia	rs6538539	T	G	0.549	-0.0567961	0.0086	4.42792e-11	0.00159741	204.642
Schizophrenia	rs2455415	T	C	0.413	0.0494949	0.0088	1.69001e-08	0.00118779	152.104
Schizophrenia	rs12877581	C	G	0.277	0.0596014	0.0099	1.80302e-09	0.00142286	182.248
Schizophrenia	rs9318627	C	A	0.4	-0.0611986	0.0088	4.35211e-12	0.00179773	230.351
Schizophrenia	rs2332700	G	C	0.753	-0.0750982	0.0099	3.87525e-14	0.00209788	268.892
Schizophrenia	rs10873538	G	T	0.334	0.0665031	0.0091	3.01023e-13	0.00196759	252.159
Schizophrenia	rs12883788	T	C	0.458	0.0613011	0.0087	1.86209e-12	0.00186565	239.071
Schizophrenia	rs2999392	T	C	0.691	0.0517987	0.0094	3.05e-08	0.00114579	146.719
Schizophrenia	rs56205728	A	G	0.287	0.0630037	0.0097	1.007e-10	0.00162455	208.125
Schizophrenia	rs4779050	G	T	0.633	-0.0579953	0.0089	7.27445e-11	0.00156274	200.193
Schizophrenia	rs62018952	C	T	0.726	0.0584027	0.0097	1.94102e-09	0.00135701	173.803
Schizophrenia	rs35351411	C	A	0.544	0.0635044	0.0087	2.21106e-13	0.00200079	256.422
Schizophrenia	rs2456020	T	C	0.241	-0.0815984	0.0102	1.12512e-15	0.00243586	312.317
Schizophrenia	rs4702	A	G	0.56	-0.0843044	0.0089	2.79383e-21	0.00350244	449.551
Schizophrenia	rs3814883	T	C	0.467	-0.0670977	0.0087	1.57616e-14	0.00224125	287.308
Schizophrenia	rs149165	G	T	0.446	-0.0481995	0.0087	3.00497e-08	0.00114805	147.009
Schizophrenia	rs4575535	G	A	0.704	0.0557982	0.0096	5.77006e-09	0.00129758	166.182
Schizophrenia	rs8055219	A	G	0.229	0.0665031	0.0101	5.69246e-11	0.00156172	200.063
Schizophrenia	rs73292401	A	T	0.192	0.0676045	0.0109	5.47999e-10	0.00141806	181.633
Schizophrenia	rs57433322	G	C	0.122	-0.0830996	0.0139	1.992e-09	0.00147939	189.5
Schizophrenia	rs11664298	A	G	0.193	0.0773995	0.0108	8.93511e-13	0.00186611	239.129
Schizophrenia	rs9304548	A	C	0.748	-0.0567016	0.01	1.59401e-08	0.00121206	155.215
Schizophrenia	rs4632195	T	C	0.52	0.0471964	0.0086	4.58596e-08	0.00111197	142.383
Schizophrenia	rs9636107	G	A	0.471	0.0698969	0.0086	5.11446e-16	0.00243457	312.151
Schizophrenia	rs72986630	T	C	0.068	0.112296	0.0179	3.59402e-10	0.00159839	204.768
Schizophrenia	rs7251	G	C	0.328	-0.0641009	0.0094	8.29278e-12	0.00181135	232.099
Schizophrenia	rs1000237	A	T	0.355	0.0732053	0.0089	2.80027e-16	0.00245416	314.669
Schizophrenia	rs2053079	G	A	0.237	0.0598986	0.0101	3.00698e-09	0.00129759	166.182
Schizophrenia	rs4812325	A	G	0.616	0.0719042	0.0089	8.95983e-16	0.00244597	313.616
Schizophrenia	rs11696755	C	T	0.184	0.0636962	0.011	7.26006e-09	0.00121833	156.019
Schizophrenia	rs113264400	C	T	0.048	0.112296	0.0202	2.86497e-08	0.00115249	147.578
Schizophrenia	rs6001259	T	C	0.016	0.1915	0.0348	3.69598e-08	0.00115474	147.866
Schizophrenia	rs132582	T	C	0.545	-0.0509972	0.0086	3.25897e-09	0.00128982	165.187
Schizophrenia	rs5751191	C	T	0.501	0.0655951	0.0086	3.004e-14	0.00215135	275.76
Schizophrenia	rs8138941	A	G	0.204	0.0580953	0.0106	4.46396e-08	0.00109611	140.351
Schizophrenia	rs6010045	C	T	0.698	0.0548998	0.0095	7.44492e-09	0.00127067	162.731
Neuroticism	rs2572431	T	C	0.5951	0.028	0.003	4.197e-16	0.000377819	64.5971
Neuroticism	rs62057143	T	C	0.7257	-0.026	0.004	1.762e-10	0.000269128	46.0089
Neuroticism	rs10960103	C	G	0.7705	0.026	0.004	2.136e-10	0.000239074	40.8696
Neuroticism	rs4938021	T	C	0.6213	0.023	0.004	4.034e-10	0.000248933	42.5555
Neuroticism	rs716804	T	C	0.4944	0.02	0.003	3.816e-09	0.000199975	34.1843
Neuroticism	rs1557341	A	C	0.3675	0.021	0.004	5.582e-09	0.000205015	35.0462
Neuroticism	rs12938775	A	G	0.5373	-0.02	0.004	8.544e-09	0.000198887	33.9983
Neuroticism	rs35688236	A	C	0.6754	0.021	0.004	2.353e-08	0.000193365	33.0542
Neuroticism	rs2150462	C	G	0.7407	-0.022	0.004	2.663e-08	0.000185917	31.7809
Neuroticism	rs12903563	T	C	0.4944	0.02	0.004	2.864e-08	0.000199975	34.1843
Neuroticism	rs9584850	C	G	0.2854	-0.021	0.004	7.294e-08	0.000179881	30.7488
Neuroticism	rs7107356	A	G	0.4646	-0.018	0.003	1.265e-07	0.000161188	27.5529
Neuroticism	rs56080343	T	C	0.7873	-0.022	0.004	1.56e-07	0.0001621	27.7088
Neuroticism	rs6882046	A	G	0.6866	-0.019	0.004	1.603e-07	0.00015536	26.5566
Neuroticism	rs1262465	A	G	0.4627	-0.019	0.004	1.66e-07	0.000179495	30.6829
Neuroticism	rs2458167	A	C	0.2985	0.019	0.004	1.86e-07	0.000151185	25.8428
Neuroticism	rs7973260	A	G	0.1903	0.023	0.004	2.396e-07	0.000163023	27.8666
Neuroticism	rs4761545	T	G	0.5858	-0.018	0.003	3.538e-07	0.00015723	26.8762
Neuroticism	rs10862219	T	C	0.3862	0.018	0.004	3.783e-07	0.000153608	26.257
Neuroticism	rs10244364	T	C	0.6996	-0.019	0.004	4.071e-07	0.000151735	25.9369
Neuroticism	rs6888114	A	C	0.2519	0.02	0.004	4.335e-07	0.000150757	25.7696
SWB	rs2075677	A	G	0.7743	0.021	0.004	1.879e-08	0.000154138	46.0046
SWB	rs258677	T	G	0.375	0.017	0.003	9.462e-08	0.000135469	40.4318
SWB	rs4842283	A	C	0.90299	-0.029	0.006	1.941e-07	0.000147342	43.9759
SWB	rs6587766	T	C	0.04104	0.047	0.009	2.515e-07	0.000173874	51.896
SWB	rs12143280	T	C	0.94403	0.038	0.008	6.464e-07	0.000152594	45.5438
SWB	rs17693963	A	C	0.8974	-0.026	0.005	9.247e-07	0.000124483	37.1526
SWB	rs17331012	A	G	0.1287	-0.023	0.005	1.097e-06	0.00011864	35.4086
SWB	rs11612312	T	C	0.806	0.019	0.004	1.374e-06	0.000112895	33.6936
SWB	rs4589952	T	C	0.1549	-0.021	0.004	1.549e-06	0.000115459	34.459
SWB	rs13235506	T	G	0.95522	-0.034	0.007	1.959e-06	9.88952e-05	29.515
SWB	rs17005492	T	C	0.7854	0.018	0.004	2.012e-06	0.000109218	32.5963
SWB	rs10769190	T	C	0.1978	0.018	0.004	2.187e-06	0.000102822	30.6869
SWB	rs12298541	A	C	0.3563	0.016	0.003	2.281e-06	0.000117427	35.0466
SWB	rs2017279	A	G	0.6791	0.016	0.003	3.148e-06	0.000111577	33.3002
SWB	rs11073619	T	C	0.1045	0.025	0.005	3.422e-06	0.000116975	34.9114
SWB	rs7149000	A	G	0.459	-0.014	0.003	4.766e-06	9.7341e-05	29.0511
Insomnia	rs113851554	T	G	0.0506	0.206201	0.014	1.56e-51	0.00408517	5459.7
Insomnia	rs1064939	A	T	0.9784	0.130151	0.02	2.16e-10	0.000715967	953.641
Insomnia	rs72899452	T	C	0.0648	0.0741794	0.012	1e-09	0.000666924	888.273
Insomnia	rs55972276	A	C	0.1366	0.0732505	0.009	4.19e-17	0.00126565	1686.72
Insomnia	rs2286729	A	G	0.0862	0.0695261	0.011	5.37e-11	0.000761524	1014.37
Insomnia	rs118166957	T	C	0.1591	0.0676586	0.008	1.95e-16	0.00122487	1632.32
Insomnia	rs62158170	A	G	0.7856	0.0657877	0.007	1.2e-19	0.00145796	1943.39
Insomnia	rs62264767	A	C	0.8531	0.064851	0.008	1.63e-14	0.00105411	1404.51
Insomnia	rs699844	A	G	0.9195	0.0601539	0.011	4.11e-08	0.00053568	713.377
Insomnia	rs28611339	T	G	0.1282	0.0582689	0.009	8.46e-11	0.000758942	1010.93
Insomnia	rs1015438	A	G	0.1882	0.0582689	0.008	2.51e-14	0.00103746	1382.31
Insomnia	rs6465151	T	C	0.1134	0.0563803	0.009	1.9e-09	0.000639184	851.303
Insomnia	rs16903122	T	C	0.2487	0.0554347	0.007	9.04e-16	0.00114837	1530.25
Insomnia	rs34490907	C	G	0.8878	0.0535408	0.009	1.76e-08	0.000571093	760.564
Insomnia	rs1927902	T	C	0.2542	0.0525925	0.007	1.15e-14	0.00104876	1397.37
Insomnia	rs1620977	A	G	0.2696	0.0516432	0.007	2.27e-14	0.00105036	1399.51
Insomnia	rs11756035	C	G	0.1281	0.0506931	0.009	1.29e-08	0.000574042	764.493
Insomnia	rs62429521	A	C	0.1456	0.0506931	0.008	1.78e-09	0.000639367	851.548
Insomnia	rs908668	T	C	0.2081	0.0497421	0.007	1.41e-11	0.000815494	1086.31
Insomnia	rs35322724	A	C	0.5774	0.0487902	0.006	3.75e-16	0.00116172	1548.05
Insomnia	rs62068188	T	C	0.8339	0.0487902	0.008	1.18e-09	0.000659444	878.305
Insomnia	rs9931543	T	C	0.7359	0.0478373	0.007	1.11e-12	0.00088951	1185
Insomnia	rs17223714	A	G	0.7885	0.0459289	0.007	2.44e-10	0.000703582	937.133
Insomnia	rs429358	T	C	0.8458	0.0459289	0.008	2.13e-08	0.000550243	732.781
Insomnia	rs12310246	A	G	0.2489	0.0449734	0.007	4.74e-11	0.000756247	1007.33
Insomnia	rs830716	C	G	0.7133	0.0449734	0.007	8.68e-12	0.000827257	1102
Insomnia	rs116466468	T	C	0.7593	0.0440169	0.007	2.11e-10	0.000708204	943.293
Insomnia	rs742760	A	T	0.8155	0.0430595	0.008	2.48e-08	0.000557941	743.038
Insomnia	rs10800992	T	C	0.4431	0.0421012	0.006	3.84e-12	0.000874777	1165.35
Insomnia	rs55772859	A	C	0.3106	0.0421012	0.006	4.82e-11	0.000759086	1011.12
Insomnia	rs17005118	A	G	0.264	0.0421012	0.007	6.13e-10	0.000688811	917.445
Insomnia	rs35539975	A	G	0.7785	0.0421012	0.007	4.49e-09	0.000611295	814.136
Insomnia	rs12666306	A	G	0.5017	0.0421012	0.006	2.24e-12	0.000886244	1180.64
Insomnia	rs12030482	A	T	0.2201	0.0411419	0.007	8.16e-09	0.00058111	773.912
Insomnia	rs17025198	A	G	0.2043	0.0411419	0.007	2.19e-08	0.000550323	732.887
Insomnia	rs715338	A	G	0.5776	0.0411419	0.006	7.85e-12	0.000825944	1100.25
Insomnia	rs4592425	T	G	0.6965	0.0401818	0.006	4.31e-10	0.000682603	909.171
Insomnia	rs11149313	A	G	0.7297	0.0401818	0.007	2.38e-09	0.000636911	848.274
Insomnia	rs6019663	T	C	0.293	0.0401818	0.007	6.47e-10	0.000668922	890.937
Insomnia	rs6808140	T	C	0.5053	0.0392207	0.006	5.35e-11	0.000769046	1024.39
Insomnia	rs35110063	A	G	0.4266	0.0392207	0.006	8.82e-11	0.000752557	1002.41
Insomnia	rs1147852	A	G	0.3095	0.0392207	0.006	9.94e-10	0.000657484	875.692
Insomnia	rs324017	A	C	0.294	0.0392207	0.007	1.61e-09	0.000638577	850.494
Insomnia	rs6562066	T	C	0.3688	0.0392207	0.006	1.38e-10	0.000716175	953.917
Insomnia	rs1038093	T	C	0.6282	0.0392207	0.006	2.47e-10	0.000718569	957.108
Insomnia	rs11090039	A	G	0.2871	0.0392207	0.007	1.82e-09	0.000629684	838.643
Insomnia	rs6888135	A	C	0.4965	0.0382587	0.006	1.21e-10	0.000731829	974.783
Insomnia	rs6756610	C	G	0.6291	0.0372958	0.006	1.14e-09	0.000649122	864.547
Insomnia	rs7040224	A	G	0.3161	0.0372958	0.006	4.24e-09	0.000601404	800.956
Insomnia	rs5877	T	C	0.6691	0.0363319	0.006	1.23e-08	0.000584514	778.447
Insomnia	rs1530938	A	G	0.4423	0.0363319	0.006	8.82e-10	0.000651215	867.337
Insomnia	rs10756571	T	C	0.6853	0.0363319	0.006	1.8e-08	0.000569357	758.25
Insomnia	rs34967082	A	G	0.4136	0.0353671	0.006	4.34e-09	0.000606743	808.07
Insomnia	rs2216427	C	G	0.6527	0.0353671	0.006	1.6e-08	0.000567085	755.223
Insomnia	rs6601080	A	G	0.6762	0.0353671	0.006	2.21e-08	0.000547749	729.459
Insomnia	rs2598293	T	C	0.4763	0.0353671	0.006	2.48e-09	0.000624012	831.084
Insomnia	rs871994	A	C	0.4352	0.0353671	0.006	5.5e-09	0.000614913	818.957
Insomnia	rs1167132	T	C	0.3917	0.0353671	0.006	8.73e-09	0.000596076	793.855
Insomnia	rs176644	T	G	0.4036	0.0353671	0.006	9.49e-09	0.00060217	801.975
Insomnia	rs12605642	T	G	0.4864	0.0353671	0.006	2.13e-09	0.000624955	832.34
Insomnia	rs9964420	A	C	0.301	0.0353671	0.007	4.54e-08	0.000526349	700.943
Insomnia	rs72820274	A	G	0.417	0.0344014	0.006	1.28e-08	0.000575423	766.334
Insomnia	rs13138995	A	G	0.3896	0.0344014	0.006	1.97e-08	0.000562881	749.621
Insomnia	rs10898940	A	C	0.5173	0.0344014	0.006	8.09e-09	0.000591021	787.118
Insomnia	rs1567084	A	G	0.4981	0.0334348	0.006	2.14e-08	0.000558934	744.362
Insomnia	rs1580173	A	G	0.5608	0.0334348	0.006	2.28e-08	0.000550677	733.36
Insomnia	rs4588900	A	G	0.5164	0.0334348	0.006	1.57e-08	0.000558341	743.571
Insomnia	rs28552587	A	G	0.5641	0.0334348	0.006	3.3e-08	0.000549756	732.132
Insomnia	rs10955647	T	G	0.5321	0.0334348	0.006	1.84e-08	0.000556638	741.303
Insomnia	rs667730	T	C	0.5788	0.0334348	0.006	2.26e-08	0.000545059	725.874
Insomnia	rs647905	T	C	0.5409	0.0334348	0.006	2.87e-08	0.000555202	739.389
Insomnia	rs2364921	T	C	0.4691	-0.0335568	0.006	2.13e-08	0.000560879	746.953
Insomnia	rs190073	A	G	0.4141	-0.0335568	0.006	2.86e-08	0.000546411	727.675
Insomnia	rs11588755	A	G	0.522	-0.0345914	0.006	5.14e-09	0.000597126	795.254
Insomnia	rs11119409	T	C	0.5866	-0.0345914	0.006	1.19e-08	0.000580337	772.881
Insomnia	rs728017	A	G	0.3864	-0.0345914	0.006	9.51e-09	0.000567401	755.644
Insomnia	rs4788203	A	G	0.4334	-0.0345914	0.006	6.32e-09	0.000587669	782.652
Insomnia	rs910187	A	G	0.373	-0.0345914	0.006	1.63e-08	0.000559685	745.363
Insomnia	rs12520974	T	C	0.4846	-0.0356272	0.006	1.69e-09	0.000634046	844.456
Insomnia	rs701394	A	G	0.6376	-0.0356272	0.006	6.83e-09	0.000586583	781.205
Insomnia	rs17367725	T	C	0.3513	-0.0356272	0.006	9.29e-09	0.000578515	770.454
Insomnia	rs10758593	A	G	0.3989	-0.0356272	0.006	4.9e-09	0.0006087	810.679
Insomnia	rs7402939	T	C	0.376	-0.0356272	0.006	5.19e-09	0.000595615	793.24
Insomnia	rs2838787	A	G	0.3924	-0.0356272	0.006	7.65e-09	0.000605257	806.089
Insomnia	rs6702604	A	G	0.5843	-0.036664	0.006	1.3e-09	0.000653018	869.74
Insomnia	rs823247	T	C	0.479	-0.036664	0.006	5.25e-10	0.000670938	893.624
Insomnia	rs7599697	T	C	0.3583	-0.036664	0.006	5e-09	0.000618142	823.261
Insomnia	rs2388840	A	G	0.5757	-0.036664	0.006	1.37e-09	0.000656717	874.671
Insomnia	rs7475916	C	G	0.3533	-0.036664	0.006	6.7e-09	0.000614265	818.094
Insomnia	rs4767645	T	G	0.4614	-0.036664	0.006	6.47e-10	0.000668118	889.865
Insomnia	rs6510033	A	G	0.7253	-0.036664	0.007	4.66e-08	0.000535656	713.344
Insomnia	rs10944696	A	G	0.2978	-0.0377019	0.007	7.99e-09	0.000594485	791.736
Insomnia	rs6973090	A	G	0.25	-0.0377019	0.007	4.31e-08	0.000533037	709.854
Insomnia	rs671985	A	G	0.4516	-0.0377019	0.006	2.79e-10	0.000704056	937.764
Insomnia	rs11001276	A	T	0.74	-0.0377019	0.007	2.52e-08	0.000546967	728.415
Insomnia	rs214934	A	T	0.3123	-0.0377019	0.006	3.16e-09	0.000610558	813.154
Insomnia	rs6589988	A	G	0.6757	-0.0377019	0.006	4.7e-09	0.000622955	829.675
Insomnia	rs1536053	T	C	0.3157	-0.0377019	0.006	6.04e-09	0.000614153	817.945
Insomnia	rs3184470	A	G	0.3507	-0.0377019	0.006	9.73e-10	0.000647347	862.182
Insomnia	rs8076183	T	C	0.4485	-0.0377019	0.006	2.75e-10	0.000703175	936.591
Insomnia	rs7571486	A	G	0.251	-0.0387408	0.007	1.4e-08	0.000564317	751.535
Insomnia	rs4502882	T	C	0.6578	-0.0387408	0.006	7.96e-10	0.000675681	899.945
Insomnia	rs12251016	A	T	0.6559	-0.0387408	0.006	3.89e-10	0.00067747	902.329
Insomnia	rs224029	T	C	0.3995	-0.0387408	0.006	2.51e-10	0.000720108	959.16
Insomnia	rs566673	T	G	0.5351	-0.0387408	0.006	1.18e-10	0.000746728	994.643
Insomnia	rs521484	A	G	0.7668	-0.0397809	0.007	1.53e-08	0.000565965	753.73
Insomnia	rs2389631	A	C	0.6666	-0.0397809	0.006	2.03e-10	0.000703411	936.905
Insomnia	rs2089358	T	C	0.7038	-0.040822	0.007	2.75e-10	0.000694789	925.412
Insomnia	rs1289939	T	C	0.2325	-0.040822	0.007	6e-09	0.00059473	792.061
Insomnia	rs11803128	A	G	0.6541	-0.040822	0.006	6.85e-11	0.000754073	1004.43
Insomnia	rs4664299	T	C	0.2349	-0.040822	0.007	4.95e-09	0.00059899	797.738
Insomnia	rs3774751	T	G	0.4621	-0.040822	0.006	7.32e-12	0.00082843	1103.56
Insomnia	rs6734957	T	G	0.2388	-0.0418642	0.007	1.82e-09	0.00063716	848.606
Insomnia	rs9889282	A	C	0.6129	-0.0418642	0.006	4.7e-12	0.000831627	1107.82
Insomnia	rs314281	T	C	0.4531	-0.0429075	0.006	6.03e-13	0.000912428	1215.56
Insomnia	rs10761240	A	G	0.3963	-0.0429075	0.006	2.12e-12	0.000880931	1173.56
Insomnia	rs12912299	T	C	0.4893	-0.0429075	0.006	4.42e-13	0.000920105	1225.8
Insomnia	rs60565673	T	G	0.6211	-0.0429075	0.006	1.59e-12	0.000866528	1154.36
Insomnia	rs12983032	A	G	0.3434	-0.0429075	0.006	1.07e-11	0.000830228	1105.96
Insomnia	rs694786	T	C	0.4605	-0.0439519	0.006	1.97e-13	0.000959856	1278.8
Insomnia	rs17083297	A	C	0.1766	-0.0439519	0.008	1.6e-08	0.000561806	748.189
Insomnia	rs6967168	T	G	0.7544	-0.0439519	0.007	1.39e-10	0.000715839	953.469
Insomnia	rs524859	A	G	0.3601	-0.0439519	0.006	1.48e-12	0.000890267	1186.01
Insomnia	rs61921611	T	C	0.692	-0.0439519	0.006	7.84e-12	0.000823459	1096.93
Insomnia	rs7214267	A	G	0.581	-0.0439519	0.006	5.09e-13	0.000940536	1253.04
Insomnia	rs11605348	A	G	0.3495	-0.0449974	0.006	7.01e-13	0.000920659	1226.53
Insomnia	rs16990210	T	C	0.8478	-0.0460439	0.008	1.97e-08	0.000547121	728.62
Insomnia	rs10947690	A	G	0.7408	-0.0470916	0.007	4.04e-12	0.000851634	1134.5
Insomnia	rs4702	A	G	0.5562	-0.0481404	0.006	6.78e-16	0.00114411	1524.56
Insomnia	rs76145129	T	G	0.1238	-0.0502412	0.009	2.73e-08	0.000547614	729.277
Insomnia	rs1031654	A	C	0.7996	-0.0512933	0.007	3.88e-12	0.000843183	1123.23
Insomnia	rs2431108	T	C	0.672	-0.0534008	0.006	7.83e-17	0.0012571	1675.31
Insomnia	rs4709655	T	C	0.1191	-0.0544562	0.009	3.09e-09	0.000622247	828.731
Insomnia	rs28582096	A	G	0.205	-0.0544562	0.007	1.74e-13	0.000966597	1287.79
Insomnia	rs4981170	A	G	0.1943	-0.0544562	0.008	7.33e-13	0.000928476	1236.96
Insomnia	rs72657797	T	C	0.1759	-0.0555127	0.008	1.52e-12	0.00089343	1190.23
Insomnia	rs8180457	T	C	0.1573	-0.0555127	0.008	1.12e-11	0.00081699	1088.31
Insomnia	rs73671843	A	G	0.1257	-0.0555127	0.009	5.49e-10	0.000677346	902.164
Insomnia	rs13010288	T	G	0.1326	-0.05975	0.009	9.26e-12	0.000821238	1093.97
Insomnia	rs62383308	A	G	0.0805	-0.05975	0.011	3.98e-08	0.00052851	703.823
Insomnia	rs17643634	T	C	0.165	-0.05975	0.008	1.34e-13	0.000983731	1310.64
Insomnia	rs66674044	A	T	0.8573	-0.05975	0.009	2.18e-12	0.0008735	1163.65
Insomnia	rs6119267	C	G	0.6891	-0.05975	0.006	2.32e-20	0.00152971	2039.17
Insomnia	rs492858	T	C	0.0759	-0.0661398	0.011	3.46e-09	0.000613644	817.267
Insomnia	rs10947428	T	C	0.7858	-0.0682788	0.007	9.06e-21	0.0015694	2092.17
Insomnia	rs79693059	C	G	0.9158	-0.0725707	0.011	1.61e-11	0.000812204	1081.93
Insomnia	rs9527083	A	G	0.6705	-0.0758017	0.006	1.61e-32	0.00253888	3387.87
Insomnia	rs13135092	A	G	0.9175	-0.0888312	0.011	2.53e-16	0.0011946	1591.92
Insomnia	rs17520265	A	G	0.0342	-0.0910194	0.016	2.87e-08	0.000547282	728.836
Suicide attempt	rs1012361	T	C	0.293692	-0.0551956	0.0119	3.695e-06	0.00126394	656.321
Suicide attempt	rs10400783	A	T	0.0294256	0.168003	0.0338	6.781e-07	0.0016122	837.451
Suicide attempt	rs1044145	T	C	0.454436	-0.0475949	0.01	1.979e-06	0.00112323	583.174
Suicide attempt	rs11629484	A	G	0.126513	0.075497	0.0161	2.906e-06	0.00125974	654.137
Suicide attempt	rs12966547	A	G	0.404641	-0.0527048	0.0098	7.565e-08	0.00133838	695.027
Suicide attempt	rs1320543	T	C	0.290205	0.0499038	0.0107	3.146e-06	0.00102597	532.626
Suicide attempt	rs13242010	T	C	0.183897	-0.0577033	0.0126	4.688e-06	0.000999427	518.832
Suicide attempt	rs1338443	A	G	0.297667	0.0511018	0.0109	2.565e-06	0.00109188	566.879
Suicide attempt	rs1353422	A	G	0.107641	0.0758957	0.0163	3.115e-06	0.00110658	574.518
Suicide attempt	rs149683178	T	C	0.0181692	-0.2048	0.0448	4.958e-06	0.00149646	777.241
Suicide attempt	rs17670594	A	C	0.973949	-0.176606	0.0367	1.487e-06	0.00158273	822.118
Suicide attempt	rs1844754	A	G	0.873692	-0.0770971	0.0149	2.199e-07	0.00131188	681.247
Suicide attempt	rs1864896	A	G	0.449051	0.0479041	0.0098	9.985e-07	0.00113549	589.544
Suicide attempt	rs2249656	T	C	0.493359	0.0495042	0.0103	1.363e-06	0.00122512	636.137
Suicide attempt	rs2284000	C	G	0.715564	0.0528012	0.0114	3.764e-06	0.00113488	589.229
Suicide attempt	rs2433018	A	G	0.674487	-0.0566973	0.0105	6.428e-08	0.00141155	733.08
Suicide attempt	rs2503185	A	G	0.525384	0.0515957	0.0098	1.252e-07	0.00132763	689.437
Suicide attempt	rs2867600	T	C	0.136154	0.0680044	0.0146	3.096e-06	0.00108785	564.786
Suicide attempt	rs28716259	C	G	0.605025	0.052004	0.011	2.458e-06	0.00129255	671.196
Suicide attempt	rs343941	A	G	0.0424	0.119799	0.026	4.043e-06	0.00116543	605.107
Suicide attempt	rs359265	A	G	0.609154	0.0507977	0.0102	5.922e-07	0.00122871	638.007
Suicide attempt	rs3791129	A	G	0.725051	-0.0562953	0.0113	5.927e-07	0.00126355	656.121
Suicide attempt	rs4281987	A	G	0.199	0.0560967	0.0122	4.592e-06	0.00100321	520.796
Suicide attempt	rs4643522	A	G	0.461795	-0.051904	0.0098	1.268e-07	0.00133915	695.427
Suicide attempt	rs4686880	T	C	0.0623974	0.101898	0.0212	1.536e-06	0.00121491	630.829
Suicide attempt	rs4851921	A	G	0.306718	0.0567016	0.0115	8.676e-07	0.00136732	710.077
Suicide attempt	rs522221	C	G	0.206359	0.0592967	0.0122	1.151e-06	0.0011517	597.97
Suicide attempt	rs58476672	A	G	0.152103	0.0693022	0.014	7.151e-07	0.00123881	643.254
Suicide attempt	rs58743764	A	G	0.0467129	-0.128004	0.0266	1.512e-06	0.00145927	757.899
Suicide attempt	rs62289260	A	G	0.813308	0.0624958	0.0131	1.832e-06	0.00118608	615.842
Suicide attempt	rs62474683	A	G	0.50082	0.0630969	0.0097	8.322e-11	0.0019906	1034.4
Suicide attempt	rs6675727	T	C	0.893385	-0.0741957	0.0152	1.064e-06	0.00104868	544.429
Suicide attempt	rs71557378	T	G	0.896769	0.0973989	0.017	1.04e-08	0.00175642	912.5
Suicide attempt	rs73158760	A	G	0.911205	0.0823999	0.0176	2.872e-06	0.00109872	570.435
Suicide attempt	rs73671843	A	G	0.133487	-0.0708947	0.0147	1.455e-06	0.00116271	603.696
Suicide attempt	rs73939477	T	C	0.0327539	-0.163001	0.035	3.242e-06	0.0016835	874.551
Suicide attempt	rs78272091	A	G	0.0648076	0.0999992	0.0206	1.15e-06	0.00121213	629.387
Suicide attempt	rs80119547	A	G	0.0612641	0.104999	0.0208	4.683e-07	0.0012681	658.484
Suicide attempt	rs9310709	T	C	0.546872	-0.0456984	0.0099	3.622e-06	0.001035	537.316
Suicide attempt	rs9311599	A	G	0.595385	0.045499	0.0099	4.323e-06	0.000997412	517.784
Suicide attempt	rs944545	T	C	0.217667	0.0582972	0.0119	1.008e-06	0.00115747	600.97
Abbreviations: EA, effect allele; EAF, effect allele frequency; MDD, major depressive disorder; OA, other allele; PTSD, post-traumatic stress disorder; SE, standard error; SWB, subjective well-being

## Sheet: S2
Supplementary table S2. Power calculation for two-sample Mendelian randomization analysis
Exposure	Outcome	R2 of the exposure	Sample size (overall or case/control)	Causal Effect (OR/Beta)	Power (Observed Effect)	Power (Theoretical Effect OR=1.1/Beta=0.095)	Power (Theoretical Effect OR=1.2/Beta=0.182)	Power (Theoretical Effect OR=1.3/Beta=0.262)
Frailty index	MDD	0.00239018	45591/97674	1.86	1	0.127	0.349	0.618
Frailty index	Anxiety	0.00239018	7016/14745	2.76	0.928	0.051	0.089	0.341
Frailty index	PTSD	0.00304481	23212/151447	2.56	1	1	1	1
Frailty index	Bipolar disorder	0.00304481	40463/313436	1.31	0.805	0.167	0.478	0.783
Frailty index	Schizophrenia	0.00266197	52017/75889	1.45	0.95	0.15	0.424	0.72
Frailty index	Neuroticism	0.00239018	170911	0.25	0.999	0.484	0.957	1
Frailty index	SWB	0.00112832	204966	-0.18	0.782	0.303	0.79	0.979
Frailty index	Insomnia	0.00304481	1331010	0.5	1	1	1	1
Frailty index	Suicide attempt	0.00239018	26590/492022	1.58	0.944	0.111	0.293	0.531
MDD	Frailty index	0.0127888	175226	0.071	0.919	0.994	1	1
Anxiety	Frailty index	0.85	175226	-0.001	0.058	1	1	1
PTSD	Frailty index	0.0543376	175226	0.022	0.574	1	1	1
Bipolar disorder	Frailty index	0.0769941	175226	-0.003	0.054	1	1	1
Schizophrenia	Frailty index	0.249488	175226	0.014	0.833	1	1	1
Neuroticism	Frailty index	0.00408365	175226	0.269	1	0.719	0.998	1
SWB	Frailty index	0.00198915	175226	-0.217	0.982	0.426	0.925	0.998
Insomnia	Frailty index	0.113741	175226	0.16	1	1	1	1
Suicide attempt	Frailty index	0.0518563	175226	0.056	1	1	1	1
Abbreviations: MDD, major depressive disorder; OR, odds ratios; PTSD, post-traumatic stress disorder; SWB, subjective well-being. Causal Effect = exponentiated estimate obtained from inverse-variance weighted MR (IVM-MR).

## Sheet: S3
Supplementary table S3. Mendelian randomization estimates of the causal associations between frailty and anxiety derived from the FinnGen study.
Exposure	Outcome	SNPs	Method	Beta (95%CI) a	OR (95% CI) b	P value	P value for Cochran’s Q/Egger intercept
Frailty index	Anxiety	14	IVW	-	1.55 (1.20, 2.00)	9.0×10-4	0.058
			Weighted median	-	1.47 (1.00, 216)	0.049
			MR-Egger	-	0.72 (0.16, 3.24)	0.67	0.32
			MR-PRESSO	-	1.55 (1.20, 2.00)	0.024
Frailty phenotype	Anxiety	29	IVW	-	1.82 (1.04, 3.17)	0.34	1.3×10-6
			Weighted median	-	1.13 (0.65, 1.96)	0.67
			MR-Egger	-	5.29 (0.40, 69.92)	0.22	0.41
			MR-PRESSO	-	1.44 (0.88, 2.35)	0.16
Anxiety	Frailty index	49	IVW	0.05 (0.02, 0.08)	-	2.3×10-3	2.2×10-3
			Weighted median	0.01 (-0.03, 0.04)	-	0.66
			MR-Egger	-0.03 (-0.13, 0.08)	-	0.64	0.18
			MR-PRESSO c	0.04 (0.01, 0.06)	-	0.018
Abbreviations: CI, confidence interval. a beta is presented for the analyses of continuous/ordinal outcomes. b OR is presented for the analyses of binary/dichotomous outcomes. c MP-PRESSO outlier-corrected method was applied, while MP-PRESSO raw method was used otherwise.

## Sheet: S4
Supplementary table S4. Results for the sensitivity analysis excluding SNPs associated with smoking- and obesity-related phenotypesa.
Exposure	Outcome	No. of SNPs removed	Method	Beta (95%CI) a	OR (95% CI) b	P value	P value for Cochran’s Q/Egger intercept
Frailty index	MDD	5	IVW	-	1.47 (1.06, 2.05)	0.022	0.42
			Weighted median	-	1.35 (0.88, 2.08)	0.16
			MR-Egger	-	5.00 (0.22, 112.21)	0.35	0.47
			MR-PRESSO	-	1.47 (1.06, 2.05)	0.055
Frailty index	Anxiety	5	IVW	-	3.29 (1.53, 7.07)	0.0022	0.79
			Weighted median	-	3.54 (9.12, 13.74)	0.068
			MR-Egger	-	0.07 (0.00, 897.79)	0.6	0.46
			MR-PRESSO	-	3.29 (1.53, 7.07)	0.018
Frailty index	PTSD	5	IVW	-	2.20 (1.27, 3.82)	0.0049	0.4
			Weighted median	-	1.69 (0.81, 3.50)	0.16
			MR-Egger	-	0.32 (0.00, 56.24)	0.68	0.49
			MR-PRESSO	-	2.20 (1.27, 3.82)	0.026
Frailty index	Bipolar disorder	5	IVW	-	0.98 (0.52, 1.82)	0.94	3.4×10-4
			Weighted median	-	0.79 (0.49, 1.26)	0.31
			MR-Egger	-	1.36 (0.07, 24.61)	0.84	0.83
			MR-PRESSO c	-	0.78 (0.48, 1.27)	0.36
Frailty index	Schizophrenia	4	IVW	-	1.52 (0.88, 2.61)	0.13	0.0011
			Weighted median	-	1.30 (0.80, 2.11)	0.28
			MR-Egger	-	23.94 (6.94, 82.58)	0.0024	0.0041
			MR-PRESSO c	-	1.10 (0.70, 1.74)	0.69
Frailty index	Neuroticism	5	IVW	0.43 (0.13, 0.73)	-	0.1	0.1
			Weighted median	0.30 (0.02, 0.58)	-	1
			MR-Egger	0.49 (-1.40, 2.39)	-	0.87	0.99
			MR-PRESSO c	0.28 (0.04, 0.52)	-	0.15
Frailty index d	SWB	-	IVW	-	-	-	-
			Weighted median	-	-	-
			MR-Egger	-	-	-	-
			MR-PRESSO	-	-	-
Frailty index	Insomnia	5	IVW	0.26 (0.05, 0.46)	-	0.014	0.069
			Weighted median	0.16 (-0.05, 0.37)	-	0.13
			MR-Egger	-0.04 (-0.88, 0.80)	-	0.93	0.5
			MR-PRESSO	0.26 (0.05, 0.46)	-	0.039
Frailty index	Suicide attempt	5	IVW	-	1.28 (0.74, 2.22)	0.38	0.45
			Weighted median	-	1.09 (0.61, 1.96)	0.77
			MR-Egger	-	276.96 (10.43, 7513.19)	0.015	0.018
			MR-PRESSO	-	1.28 (0.74, 2.22)	0.41
MDD	Frailty index	4	IVW	0.073 (0.042, 0.105)	-	4.4×10-4	0.88
			Weighted median	0.076 (0.016, 0.136)	-	0.013
			MR-Egger	-0.025 (-0.188, 0.138)	-	0.77	0.26
			MR-PRESSO	0.073 (0.042, 0.105)	-	0.0018
Anxiety e	Frailty index	-	IVW	-	-	-	-
			Weighted median	-	-	-
			MR-Egger	-	-	-	-
			MR-PRESSO	-	-	-
PTSD	Frailty index	3	IVW	0.020 (-0.004, 0.045)	-	0.11	0.19
			Weighted median	0.022 (-0.008, 0.051)	-	0.15
			MR-Egger	0.008 (-0.051, 0.067)	-	0.8	0.65
			MR-PRESSO	0.020 (-0.004, 0.045)	-	0.13
Bipolar disorder	Frailty index	5	IVW	-0.004 (-0.034, 0.026)	-	0.78	2.9×10-4
			Weighted median	-0.019 (-0.048, 0.010)	-	0.21
			MR-Egger	-0.081 (-0.226, 0.064)	-	0.28	0.3
			MR-PRESSO c	-0.007 (-0.153, 0.089)	-	0.57
Schizophrenia	Frailty index	13	IVW	0.015 (-0.001, 0.031)	-	0.068	5.1×10-20
			Weighted median	0.006 (-0.011, 0.022)	-	0.49
			MR-Egger	-0.047 (-0.110, 0.954)	-	0.14	0.048
			MR-PRESSO c	0.012 (-0.002, 0.026)	-	0.097
Neuroticism	Frailty index	6	IVW	0.310 (0.202, 0.416)	-	1.5×10-8
			Weighted median	0.344 (0.221, 0.468)	-	4.6×10-8
			MR-Egger	0.264 (-0.698, 1225)	-	0.6
			MR-PRESSO	0.310 (0.202, 0.416)	-	4.5×10-5
SWB	Frailty index	2	IVW	-0.210 (-0.363, -0.057)	-	0.007	0.02
			Weighted median	-0.195 (-0.366, -0.023)	-	0.026
			MR-Egger	0.061 (-0.427, 0.549)	-	0.81	0.27
			MR-PRESSO c	-0.257 (-0.384, -0.129)	-	0.002
Insomnia	Frailty index	29	IVW	0.146 (0.127, 0.166)	-	2.5×10-49	1.3×10-5
			Weighted median	0.145 (0.120, 0.171)	-	2.0×10-20
			MR-Egger	0.015 (-0.052, 0.082)	-	0.66	0.00012
			MR-PRESSO	0.146 (0.127, 0.166)	-	1.1×10-28
Suicide attempt	Frailty index	3	IVW	0.046 (0.023, 0.070)	-	1.1×10-4	0.18
			Weighted median	0.037 (0.005, 0.069)	-	0.022
			MR-Egger	0.067 (-0.006, 0.139)	-	0.081	0.57
			MR-PRESSO	0.046 (0.023, 0.070)	-	4.2×10-4
Abbreviations: CI, confidence interval; MDD, major depressive disorder; OR, odds ratios; PTSD, post-traumatic stress disorder; SWB, subjective well-being. a beta is presented for the analyses of continuous/ordinal outcomes. b OR is presented for the analyses of binary/dichotomous outcomes. c MP-PRESSO outlier-corrected method was applied, while MP-PRESSO raw method was used otherwise. d IVW-MR an…

## Sheet: S5
Supplementary table S5. Multivariable Mendelian randomization estimates for the causal associations of mental disorders and frailty adjusting for BMI and smoking.
Model a	Exposure	Outcome	beta (95%CI)	OR (95%CI)	P Value
MVMR1	Frailty index	MDD	-	1.69 (1.37, 2.09)	1.4×10-6
	Frailty index	Anxiety	-	2.17 (1.26, 3.72)	0.0051
	Frailty index	PTSD	-	2.24 (1.66, 3.02)	1.3×10-7
	Frailty index	Bipolar disorder	-	1.30 (0.99, 1.70)	0.062
	Frailty index	Schizophrenia	-	1.12 (0.81, 1.54)	0.48
	Frailty index	Neuroticism	0.31 (0.22, 0.40)	-	1.8×10-12
	Frailty index	SWB	-0.15 (-0.22, -0.08)	-	5.7×10-5
	Frailty index	Insomnia	0.65 (0.52, 0.78)	-	2.4×10-23
	Frailty index	Suicide attempt	-	1.80 (1.42, 2.29)	1.65×10-6
	MDD	Frailty index	0.082 (0.053, 0.112)	-	5.5×10-7
	Anxiety	Frailty index	0.010 (0.001, 0.018)	-	0.02
	PTSD	Frailty index	0.057 (0.035, 0.079)	-	4.0×10-7
	Bipolar disorder	Frailty index	0.016 (-0.004, 0.037)	-	0.11
	Schizophrenia	Frailty index	0.015 (0.002, 0.029)	-	0.023
	Neuroticism	Frailty index	0.278 (0.209, 0.347)	-	4.0×10-15
	SWB	Frailty index	-0.179 (-0.263, -0.095)	-	3.0×10-5
	Insomnia	Frailty index	0.253 (0.207, 0.300)	-	1.5×10-26
	Suicide attempt	Frailty index	0.070 (0.044, 0.095)	-	5.2×10-8
MVMR2	Frailty index	MDD	-	1.64 (1.14, 2.35)	0.0077
	Frailty index	Anxiety	-	2.18 (1.03, 4.64)	0.042
	Frailty index	PTSD	-	2.53 (1.68, 3.82)	8.9×10-6
	Frailty index	Bipolar disorder	-	1.15 (0.74, 1.79)	0.53
	Frailty index	Schizophrenia	-	1.43 (0.83, 2.46)	0.2
	Frailty index	Neuroticism	0.28 (0.16, 0.39)	-	3.9×10-6
	Frailty index	SWB	-0.08 (-0.24, 0.07)	-	0.28
	Frailty index	Insomnia	0.45 (0.25, 0.64)	-	5.4×10-6
	Frailty index	Suicide attempt	-	1.24 (0.89, 1.72)	0.2
	MDD	Frailty index	0.070 (0.016, 0.123)	-	0.011
	Anxiety	Frailty index	0.000 (-0.008, 0.007)	-	0.91
	PTSD	Frailty index	0.029 (0.001, 0.057)	-	0.039
	Bipolar disorder	Frailty index	0.001 (-0.025, 0.028)	-	0.92
	Schizophrenia	Frailty index	0.011 (-0.004, 0.026)	-	0.15
	Neuroticism	Frailty index	0.293 (0.190, 0.397)	-	4.0×10-9
	SWB	Frailty index	-0.177 (-0.351, -0.002)	-	0.047
	Insomnia	Frailty index	0.246 (0.160, 0.333)	-	2.3×10-8
	Suicide attempt	Frailty index	0.047 (0.009, 0.085)	-	0.015
MVMR3	Frailty index	MDD	-	1.48 (1.19, 1.83)	3.4×10-4
	Frailty index	Anxiety	-	2.06 (1.20, 3.54)	0.0086
	Frailty index	PTSD	-	2.18 (1.62, 2.94)	3.1×10-7
	Frailty index	Bipolar disorder	-	1.26 (0.96, 1.66)	0.096
	Frailty index	Schizophrenia	-	0.98 (0.71, 1.36)	0.91
	Frailty index	Neuroticism	0.32 (0.23, 0.40)	-	5.6×10-13
	Frailty index	SWB	-0.12 (-0.19, -0.05)	-	0.002
	Frailty index	Insomnia	0.64 (0.51, 0.77)	-	2.×10-23
	Frailty index	Suicide attempt	-	1.48 (1.18, 1.86)	7.9×10-4
	MDD	Frailty index	0.062 (0.031, 0.092)	-	6.4×10-5
	Anxiety	Frailty index	0.008 (-0.001, 0.016)	-	0.074
	PTSD	Frailty index	0.057 (0.035, 0.078)	-	3.5×10-7
	Bipolar disorder	Frailty index	0.014 (-0.005, 0.034)	-	0.155
	Schizophrenia	Frailty index	0.008 (-0.005. 0.022)	-	0.217
	Neuroticism	Frailty index	0.277 (0.209, 0.346)	-	2.1×10-15
	SWB	Frailty index	-0.137 (-0.222, -0.051)	-	0.0019
	Insomnia	Frailty index	0.246 (0.200, 0.292)	-	1.4×10-25
	Suicide attempt	Frailty index	0.055 (0.028, 0.081)	-	6.4×10-5
Abbreviations: CI, confidence interval; MDD, major depressive disorder; OR, odds ratios; PTSD, post-traumatic stress disorder; SWB, subjective well-being. a MVMR 1, multivariable MR analysis adjusting for BMI; MVMR 2, multivariable MR analysis adjusting for smoking; MVMR 3, multivariable MR analysis adjusting for BMI and Smoking.

## Sheet: S6
Supplementary table S6. MR-APSS estimates for the causal associations of neuroticism, SWB, insomnia, suicide attempt with frailty.
Exposure	Outcome	beta (95%CI) a	OR (95%CI) b	P
Frailty index	Neuroticism	0.28 (0.03, 0.52)	-	0.029
Frailty index	SWB	-0.15 (-0.32, 0.02)	-	0.078
Frailty index	Insomnia	0.33 (0.17, 0.49)	-	4.6×10-5
Frailty index	Suicide attempt	-	1.27 (1.11, 1.45)	4.5×10-4
Neuroticism	Frailty index	0.36 (0.21, 0.52)	-	4.1×10-4
SWB	Frailty index	-0.57 (-1.09, -0.05)	-	0.033
Insomnia	Frailty index	0.59 (0.36, 0.82)	-	5.3×10-7
Suicide attempt	Frailty index	1.31 (0.11, 2.52)	-	0.033
Abbreviations: CI, confidence interval; OR, odds ratios; SWB, subjective well-being. a beta is presented for the analyses of continuous/ordinal outcomes. b OR is presented for the analyses of binary/dichotomous outcomes.
